# Supplementary material for: Factors Associated with 90-Day Mortality in Invasively Ventilated Patients with COVID-19 in Marseille, France
Source: J Clin Med. 2021 Nov 30;10(23):5650. doi: 10.3390/jcm10235650 (PMC8658321; doi:10.3390/jcm10235650)
Supplement: Supplementary file 1 [file jcm-10-05650-s001.zip]

Archive with 1 entries (1 files):
- jcm-1455069-supplementary.pdf
